# Supplementary material for: Helical ensembles outperform ideal helices in molecular replacement
Source: Acta Crystallogr D Struct Biol. 2020 Sep 16;76(Pt 10):962–70. doi: 10.1107/S205979832001133X (PMC7543657; doi:10.1107/S205979832001133X)
Supplement: Supplementary file 1 [file d-76-00962-sup1.xlsx]

## Sheet: Table 1
Supplementary Table 1: List of transmembrane test structures and their characteristics
Target data
PDB Code	eLLG	No. residues in ASU	Resolution	Space group
5xef	241.7	123	2	P62
4bpm	137.3	178	2	H 3 2
5o0t	133.1	206	2	P 21 21 21
1xio	90.3	261	2	C 2 2 21
5mlz	81.9	374	2	C 2 2 21
5guf	74.9	182	2.39	C 2 2 21
5jki	72.1	222	2.25	I 2 2 2
5eik	71.6	258	2.3	H 3 2
5wuf	67.6	249	2.4	H 3 2
3x3b	66.7	290	2.3	I 2 2 2
4pgs	65.6	217	2.5	P 65 2 2
6cb2	63	293	2	C 2 2 2
3cn5	63	304	2	I 4
2uuh	62.9	165	2.15	F 2 3
5hxc	59.5	304	2.1	P 21 21 21
4njn	59.3	211	2.4	H 3 2
6a2j	59	309	2.2	H 3
5xj6	53.7	201	2.37	P 2 21 21
3zux	51.7	332	2.2	P 41 2 2
6i6b	51	203	2.59	C 2 2 21
5t77	45.9	475	2	C 1 2 1
4wmz	40.8	539	2	P 1 21 1
3gia	40.5	444	2.32	C 1 2 1
3m78	40.1	314	2.6	H 3
3hd6	38.6	490	2.9	P 63
3f3a	38.1	519	2	C 1 2 1
5xls	37.5	435	2.5	C 2 2 21
6euq	36.5	419	2.2	C 1 2 1
4ri2	34.4	424	2.35	P 21 21 21
4rym	34.3	181	2.8	P 21 21 21
5tsa	32.6	309	2.4	I 1 2 1
6bd4	32	420	2.4	C 2 2 21
5xpd	26.7	293	2.78	C 1 2 1
5zle	26	292	2.6	C 1 2 1

## Sheet: Table 2
Supplementary Table 2: List of globular test structures and their characteristics
Target data
PDB ID	eLLG	No. residues in ASU	Resolution	Space group
3a1b	133.3	159	2.29	P 41 21 2
5ugw	98.3	175	2.31	P 3 2 1
3klu	87.5	157	2.2	P 65
3hc7	85.6	254	2	P 43 21 2
6omt	80.5	232	2.05	P 6
4mhl	75.1	177	2.08	P 21 21 2
5ubd	74.1	260	2	P 1
3cs1	73.9	219	2	P 21 21 21
3gud	66.7	258	2.2	P 3
4hw0	64.4	312	2	P 21 2 2
3vp7	56.7	220	2.3	P 41 21 2
4hwg	56.3	385	2	H 3 2
2b51	55.1	468	2.04	P 41 21 2
5z2i	54.8	315	2.14	P 1 21 1
2e2e	54.8	354	2.04	P 1 21 1
3ly9	50	372	2.2	P 32 2 1
3kq5	46.4	393	2	C 1 2 1
3kkd	44.3	474	2.09	C 1 2 1
4uur	44.3	290	2.2	P 21 21 21
5mq8	44.2	362	2.25	P 21 21 21
3n1b	41.6	282	2.39	C 1 2 1
4ecg	41.2	381	2.29	I 41
3b5k	37.1	226	2.5	P 1 21 1
3wlr	35.8	609	2.2	P 43 21 2
5ck0	33.5	626	1.99	P 6 2 2
2zb9	33.4	428	2.24	P 1 21 1
5k7h	32.4	462	2.35	P 61
3mlg	32.2	378	2.29	P 21 21 21
4fp4	28.4	570	2	P 1 21 1
5v41	26.6	572	2.05	P 21 21 2
1q14	26.8	361	2.49	H 3 2

## Sheet: Table 3
Supplementary Table 3: List of coiled-coil test structures and their characteristics
Target data
PDB ID	eLLG	No. residues in ASU	Resolution	Space group	From previous study
3hfe	586.1	62	1.7	C 1 2 1	Yes
4dzk	412.4	32	1.79	P 3 2 1	Yes
3v86	262.8	27	2.91	P 3 2 1	Yes
1g1j	261.7	86	1.86	P 21 21 2	Yes
1nhl	226.1	54	2.3	P 41 21 2	No
3h7z	194.5	61	2.51	P 63	Yes
1y66	181.3	208	1.65	P 21 21 21	Yes
1m5i	179.5	125	2	P 32 2 1	No
3q8t	160.4	192	1.9	C 1 2 1	Yes
1aa0	125.5	113	2.2	H 3 2	No
1wyy	118.8	149	2.21	H 3	No
3trt	92.8	154	2.3	I 2 2 2	Yes
1m3w	87.9	96	2.8	P 1 21 1	Yes
1x8y	85.9	172	2.2	P 65 2 2	No
3t97	81.5	129	2.8	P 21 21 21	Yes
1deb	68.6	162	2.4	P 65 2 2	No
1uii	62.3	332	2	P 21 21 21	No
1t3j	52.4	192	2.5	F 41 3 2	No
1htn	47.9	182	2.8	H 3	No
2nrj	47.7	346	2.03	C 1 2 1	No
1ic2	47.3	405	2	P 1	No
2efr	46.2	620	1.8	P 1	Yes
2v71	41.7	378	2.24	C 1 2 1	Yes
2fxm	39.9	258	2.7	C 2 2 21	Yes
3s4r	36.9	279	2.45	H 3 2	Yes
1env	31.1	246	2.6	H 3 2	No
1hvv	28.1	450	2.4	P 31 2 1	No
1jad	23.8	502	2.4	P 1	No
1pl5	23.7	426	2.5	P 65	No
1no4	23.1	679	2.2	P 21 21 2	Yes
1s35	22.9	428	2.4	P 41 21 2	Yes
4qkv	22	333	3	P 21 21 21	Yes
4u5t	21.3	195	3.3	P 61	Yes
6gbr	21.3	284	3.15	P 21 21 21	Yes
1gk4	20.7	672	2.3	I 2 2 2	No
1gmj	20.3	504	2.23	P 1 21 1	Yes
1d7m	18.5	404	2.7	P 21 21 21	No
2p2u	16	513	2.75	P 21 21 2	No
3mqb	13.3	363	3.2	C 1 2 1	Yes
3vir	11.9	595	2.7	C 1 2 1	Yes
6bri	11.8	416	3.27	P 31 21 1	Yes
1fu1	7.15749	1015	2.7	C 1 2 1	No
3cvf	6.55911	1027	2.9	P 65	Yes
1qu7	5.06046	1135	2.6	P 3 21	No
1cii	4.55884	1204	3	C 2 2 21	No
4gkw	4.14826	835	3.3	P 61	Yes

## Sheet: Table 4
Supplementary Table 4: Breakdown of the percentage of structures present in each eLLG bin for each fold in the test datest
Fold type	eLLG bin	Number	Percentage
Transmembrane	Above 64	11	0.323529
	64 - 49	9	0.264706
	49 - 36	8	0.235294
	36 - 25	6	0.176471
Globular	Above 64	10	0.322581
	64 - 49	6	0.193548
	49 - 36	7	0.225806
	36 - 25	8	0.258065
Coiled-coils	Above 64	16	0.347826
	64 - 49	2	0.0434783
	49 - 36	7	0.152174
	36 - 25	2	0.0434783
	Below 25	19	0.413043

## Sheet: Table 5
Supplementary Table 5: Detailed composition of the new helical ensembles
	5 Residues		10 Residues		15 Residues		20 Residues		25 Residues		30 Residues		35 Residues		40 Residues
Model Number	Heterogeneous	Homogeneous	Heterogeneous	Homogeneous	Heterogeneous	Homogeneous	Heterogeneous	Homogeneous	Heterogeneous	Homogeneous	Heterogeneous	Homogeneous	Heterogeneous	Homogeneous	Heterogeneous	Homogeneous
1	Ideal Helix	Ideal Helix	Ideal Helix	Ideal Helix	Ideal Helix	Ideal Helix	Ideal Helix	Ideal Helix	Ideal Helix	Ideal Helix	Ideal Helix	Ideal Helix	Ideal Helix	Ideal Helix	Ideal Helix	Ideal Helix
2	3DZY:E [691-695]	2MJR:A [2-6]	3DZY:E [688-697]	2MJR:A [1-10]	4S0R:R [746-760]	5JHC:Y [0-14]	4IRV:E [746-765]	5EZA:B [12-31]	1M45:B [806-830]	3F4Y:C [6-30]	5HKN:B [1-30]	3F4Y:C [3-32]	1KD9:F [1-35]	3GWO:B [15-49]	1JEK:A [546-585]	3GWO:B [13-52]
3	1UHL:D [607-611]	3RQE:E [6-10]	1UHL:D [604-613]	3RQE:E [5-14]	4XBE:P [671-685]	3C4M:C [16-30]	4QMF:C [144-163]	5EZC:B [12-31]	4DAC:B [1-25]	5CWT:D [23-47]	5ET3:B [1-30]	5CWT:D [20-49]	4B86:I [216-250]	5CWT:C [15-49]	4WBA:C [95-134]	5CWT:C [13-53
4	1YYE:C [607-611]	2MJS:A [2-6]	1YYE:C [604-613]	2MJS:A [1-10]	4XC1:P [671-685]	4ZIG:B [80-94]	4IRV:F [746-765]	4PNA:D [12-31]	4UQ8:q [1-25]	4PAS:A [773-797]	1SWI:C [1-30]	4PAS:A [770-799]	3O40:B [2-35]	3VYI:H [223-257]	3MIW:H [95-134]	3VYI:H [221-260]
5	1X7J:C [607-611]	4IJ8:I [5-9]	1X7J:C [604-613]	4IJ8:I [4-13]	1DN3:A [1-15]	4O46:M [7-21]	1U0I:A [1-20]	5EZ8:C [12-31]	1PYH:T [13-37]	2QDQ:A [2501-2525]	3CK4:H [2-31]	2QDQ:A [2498-2527]	5BN0:B [546-580]	1JEK:A [548-582]	3VYI:I [220-259]	1JEK:A [546-585]

## Sheet: Table 6
Supplementary Table 6: Detailed results and figures of merit obtained on MR trials of the structures in the test dataset.
Target data						MR trial									Coiled-Coil PHENIX AUTOBUILD
PDB Code	eLLG	Residues / ASU	Resolution	Space group	Fold	Search Model	LLG	TFZ	Map CC	Rfactor	Rfree	Shelxe CC	Shelxe ACL	Solution	NCS	Residues Built	Residues Placed	R	Rfree	Map CC	Solution
1aa0	125.5	113	2.2	H 3 2	Coiled-Coil	PolyAla-15	332	6	0.343	0.5275	0.5295	31.74	10	N/A	No	58	7	0.45	0.5	0.427	No
1aa0	125.5	113	2.2	H 3 2	Coiled-Coil	Ensemble-10 Bfactor-4 Homogeneous	248	10.6	0.352	0.5405	0.544	31.23	14	N/A	Yes	69	0	0.49	0.55	0.188	No
1cii	4.5	1204	3	C 2 2 21	Coiled-Coil	PolyAla-35	260	7.3	0.007	0.5067	N/A	15.65	7	No	N/A	N/A	N/A	N/A	N/A	N/A	N/A
1cii	4.5	1204	3	C 2 2 21	Coiled-Coil	Ensemble-25 Bfactor-1 Heterogeneous	355	7.5	0	0.4886	N/A	15.66	7	No	N/A	N/A	N/A	N/A	N/A	N/A	N/A
1d7m	18.5	404	2.7	P 21 21 21	Coiled-Coil	PolyAla-15	308	7	0.043	0.5577	0.5648	18.4	8	No	N/A	N/A	N/A	N/A	N/A	N/A	N/A
1d7m	18.5	404	2.7	P 21 21 21	Coiled-Coil	Ensemble-35 Bfactor-1 Heterogeneous	231	14.2	0.242	0.5311	0.5647	38.33	14	N/A	Yes	140	36	0.35	0.4	0.57	Yes
1deb	68.6	162	2.4	P 65 2 2	Coiled-Coil	PolyAla-15	266	14.4	0.45	0.5121	0.5676	49.3	44	N/A	No	89	43	0.27	0.34	0.758	Yes
1deb	68.6	162	2.4	P 65 2 2	Coiled-Coil	Ensemble-15 Bfactor-4 Heterogeneous	227	12.9	0.454	0.5051	0.5361	50.1	31	N/A	No	95	43	0.27	0.33	0.757	Yes
1env	31.1	246	2.6	H 3 2	Coiled-Coil	PolyAla-15	1072	9.6	0.493	0.4566	N/A	45.45	33	N/A	No	71	0	0.43	0.47	0.296	No
1env	31.1	246	2.6	H 3 2	Coiled-Coil	Ensemble-15 Bfactor-1 Homogeneous	1021	21.4	0.432	0.5041	N/A	44.97	18	N/A	No	57	0	0.41	0.44	0.33	No
1fu1	7.15749	1015	2.7	C 1 2 1	Coiled-Coil	PolyAla-5	408	7.3	0.008	0.5587	0.5417	17.15	9	No	N/A	N/A	N/A	N/A	N/A	N/A	N/A
1fu1	7.15749	1015	2.7	C 1 2 1	Coiled-Coil	Ensemble-10 Bfactor-1 Homogeneous	740	7	0.026	0.5303	0.5449	18.76	9	No	N/A	N/A	N/A	N/A	N/A	N/A	N/A
1g1j	261.7	86	1.86	P 21 21 2	Coiled-Coil	PolyAla-30	108	9.1	0.007	0.5597	0.5739	35.2	19	N/A	No	67	0	0.4	0.5	0.061	No
1g1j	261.7	86	1.86	P 21 21 2	Coiled-Coil	Ensemble-15 Bfactor-2 Homogeneous	187	9.7	-0.005	0.5493	0.5412	35.18	16	N/A	No	51	0	0.41	0.49	0.061	No
1gk4	20.7	672	2.3	I 2 2 2	Coiled-Coil	PolyAla-10	142	9.9	0	0.5805	0.5765	15.83	11	No	N/A	N/A	N/A	N/A	N/A	N/A	N/A
1gk4	20.7	672	2.3	I 2 2 2	Coiled-Coil	Ensemble-25 Bfactor-2 Homogeneous	253	7.3	0.021	0.5824	0.5824	16.43	10	No	N/A	N/A	N/A	N/A	N/A	N/A	N/A
1gmj	20.3	504	2.23	P 1 21 1	Coiled-Coil	PolyAla-15	781	12	0.39	0.5247	0.5283	27.71	13	N/A	Yes	83	18	0.42	0.43	0.447	No
1gmj	20.3	504	2.23	P 1 21 1	Coiled-Coil	Ensemble-20 Bfactor-1 Heterogeneous	886	17.2	0.407	0.5025	0.5055	31.72	11	N/A	Yes	117	109	0.35	0.39	0.619	Yes
1htn	47.9	182	2.8	H 3	Coiled-Coil	PolyAla-10	363	6.5	0.04	0.4513	N/A	21.84	8	No	N/A	N/A	N/A	N/A	N/A	N/A	N/A
1htn	47.9	182	2.8	H 3	Coiled-Coil	Ensemble-10 Bfactor-2 Heterogeneous	321	5.6	0.014	0.4883	N/A	22.07	8	No	N/A	N/A	N/A	N/A	N/A	N/A	N/A
1hvv	28.1	450	2.4	P 31 2 1	Coiled-Coil	PolyAla-15	243	7.9	0.005	0.5551	0.5681	19.38	7	No	N/A	N/A	N/A	N/A	N/A	N/A	N/A
1hvv	28.1	450	2.4	P 31 2 1	Coiled-Coil	Ensemble-25 Bfactor-3 Homogeneous	295	13.2	0.355	0.533	0.5547	47.3	45	N/A	No	227	213	0.24	0.28	0.805	Yes
1ic2	47.3	405	2	P 1	Coiled-Coil	PolyAla-15	944	17.3	0.392	0.5106	0.53	49.2	55	N/A	No	248	217	0.29	0.33	0.725	Yes
1ic2	47.3	405	2	P 1	Coiled-Coil	Ensemble-5 Bfactor-1 Homogeneous	1236	16.1	0.384	0.5046	0.5182	48.44	37	N/A	Yes	274	164	0.31	0.34	0.696	Yes
1jad	23.8	502	2.4	P 1	Coiled-Coil	PolyAla-30	211	8.5	0.155	0.4935	0.5213	19.64	13	No	N/A	N/A	N/A	N/A	N/A	N/A	N/A
1jad	23.8	502	2.4	P 1	Coiled-Coil	Ensemble-30 Bfactor-2 Homogeneous	865	7.7	0.326	0.4981	0.5084	27.39	16	N/A	No	290	68	0.37	0.4144	0.47	No
1m3w	87.9	96	2.8	P 1 21 1	Coiled-Coil	PolyAla-10	178	7.3	0.347	0.5268	0.5479	40.06	9	N/A	Yes	65	0	0.36	0.48	0.421	No
1m3w	87.9	96	2.8	P 1 21 1	Coiled-Coil	Ensemble-15 Bfactor-4 Heterogeneous	178	9	0.333	0.5093	0.5372	36.27	11	N/A	No	88	7	0.36	0.53	0.265	No
1m5i	179.5	125	2	P 32 2 1	Coiled-Coil	PolyAla-20	528	17.6	0.483	0.4635	0.4772	51.01	49	N/A	No	95	83	0.27	0.33	0.726	Yes
1m5i	179.5	125	2	P 32 2 1	Coiled-Coil	Ensemble-25 Bfactor-4 Homogeneous	535	17.9	0.463	0.4613	9.4799	51.45	50	N/A	No	95	72	0.27	0.33	0.747	Yes
1nhl	226.1	54	2.3	P 41 21 2	Coiled-Coil	PolyAla-15	268	11.1	0.57	0.4744	0.5063	53.22	41	N/A	Yes	54	38	0.29	0.42	0.711	Yes
1nhl	226.1	54	2.3	P 41 21 2	Coiled-Coil	Ensemble-15 Bfactor-3 Homogeneous	320	12.6	0.606	0.4441	0.458	54.99	42	N/A	No	53	35	0.29	0.4	0.729	Yes
1no4	23.1	679	2.2	P 21 21 2	Coiled-Coil	PolyAla-10	796	14.9	0.373	0.5273	0.5423	45.59	60	N/A	No	279	279	0.23	0.24	0.794	Yes
1no4	23.1	679	2.2	P 21 21 2	Coiled-Coil	Ensemble-10 Bfactor-3 Homogeneous	762	14.1	0.387	0.53	0.5332	46.17	60	N/A	No	281	281	0.23	0.24	0.789	Yes
1pl5	23.7	426	2.5	P 65	Coiled-Coil	PolyAla-15	2555	14.3	0.583	0.4458	0.4534	46.03	31	N/A	Yes	142	124	0.24	0.26	0.781	Yes
1pl5	23.7	426	2.5	P 65	Coiled-Coil	Ensemble-30 Bfactor-3 Homogeneous	2146	38	0.565	0.4472	0.4634	46.06	39	N/A	Yes	133	124	0.25	0.27	0.782	Yes
1q14	26.8	361	2.49	H 3 2	Globular	PolyAla-10	236	6.6	-0.004	0.5388	0.5618	16.59	9	No	N/A	N/A	N/A	N/A	N/A	N/A	N/A
1q14	26.8	361	2.49	H 3 2	Globular	Ensemble-15 Bfactor-2 Heterogeneous	428	6.2	0.037	0.5047	0.5554	19.92	7	No	N/A	N/A	N/A	N/A	N/A	N/A	N/A
1qu7	5	1135	2.6	P 3 21	Coiled-Coil	PolyAla-5	39	12.8	-0.001	0.565	0.5542	23.42	8	No	N/A	N/A	N/A	N/A	N/A	N/A	N/A
1qu7	5	1135	2.6	P 3 21	Coiled-Coil	Ensemble-20 Bfactor-4 Homogeneous	199	14.3	0.003	0.5732	0.5724	23.53	8	No	N/A	N/A	N/A	N/A	N/A	N/A	N/A
1s35	22.9	428	2.4	P 41 21 2	Coiled-Coil	PolyAla-15	150	7	0.045	0.5342	0.543	14.16	12	No	N/A	N/A	N/A	N/A	N/A	N/A	N/A
1s35	22.9	428	2.4	P 41 21 2	Coiled-Coil	Ensemble-25 Bfactor-4 Heterogeneous	515	11.3	0.445	0.4642	0.4851	43.26	31	N/A	No	186	166	0.26	0.3	0.773	Yes
1t3j	52.4	192	2.5	F 41 3 2	Coiled-Coil	PolyAla-15	959	20	0.509	0.4877	0.4908	52.51	61	N/A	No	60	60	0.28	0.3	0.552	Yes
1t3j	52.4	192	2.5	F 41 3 2	Coiled-Coil	Ensemble-15 Bfactor-4 Heterogeneous	455	14.1	0.398	0.5002	0.5015	52.97	60	N/A	No	64	60	0.26	0.3	0.564	Yes
1uii	62.3	332	2	P 21 21 21	Coiled-Coil	PolyAla-10	1205	21.1	0.513	0.4902	0.5042	52.95	60	N/A	No	117	59	0.24	0.26	0.83	Yes
1uii	62.3	332	2	P 21 21 21	Coiled-Coil	Ensemble-15 Bfactor-1 Homogeneous	1011	19.7	0.511	0.4843	0.4792	52.35	62	N/A	No	116	58	0.24	0.26	0.819	Yes
1wyy	118.8	149	2.21	H 3	Coiled-Coil	PolyAla-15	776	12.3	0.543	0.4563	0.4846	37.22	19	N/A	Yes	136	20	0.37	0.42	0.543	Yes
1wyy	118.8	149	2.21	H 3	Coiled-Coil	Ensemble-20 Bfactor-4 Homogeneous	689	9.3	0.523	0.4738	0.4688	39.92	43	N/A	Yes	180	152	0.3	0.35	0.68	Yes
1x8y	85.9	172	2.2	P 65 2 2	Coiled-Coil	PolyAla-15	757	23.2	0.509	0.4939	0.477	50.88	56	N/A	Yes	56	52	0.29	0.33	0.703	Yes
1x8y	85.9	172	2.2	P 65 2 2	Coiled-Coil	Ensemble-15 Bfactor-4 Heterogeneous	623	21.1	0.526	0.4794	0.4775	52.63	58	N/A	Yes	56	50	0.28	0.31	0.705	Yes
1xio	90.3	261	2	C 2 2 21	Transmembrane	PolyAla-20	682	13.9	0.4	0.5011	0.5176	49.01	72	Yes	N/A	N/A	N/A	N/A	N/A	N/A	N/A
1xio	90.3	261	2	C 2 2 21	Transmembrane	Ensemble-25 Bfactor-2 Homogeneous	841	14.9	0.414	0.492	0.5027	49.55	108	Yes	N/A	N/A	N/A	N/A	N/A	N/A	N/A
1y66	181.3	208	1.65	P 21 21 21	Coiled-Coil	PolyAla-15	318	12.3	0.298	0.5574	0.5684	46.31	41	N/A	No	154	137	0.32	0.36	0.796	Yes
1y66	181.3	208	1.65	P 21 21 21	Coiled-Coil	Ensemble-15 Bfactor-1 Homogeneous	405	13.6	0.3	0.5493	0.5546	47.14	41	N/A	No	160	112	0.34	0.37	0.785	Yes
2b51	55.1	468	2.04	P 41 21 2	Globular	PolyAla-15	36	7	0.006	0.5803	0.5828	14.62	13	No	N/A	N/A	N/A	N/A	N/A	N/A	N/A
2b51	55.1	468	2.04	P 41 21 2	Globular	Ensemble-25 Bfactor-2 Homogeneous	39	7.4	0.004	0.5895	0.6009	15.28	14	No	N/A	N/A	N/A	N/A	N/A	N/A	N/A
2e2e	54.8	354	2.04	P 1 21 1	Globular	PolyAla-25	151	9.5	0.24	0.5262	0.5532	41.99	43	Yes	N/A	N/A	N/A	N/A	N/A	N/A	N/A
2e2e	54.8	354	2.04	P 1 21 1	Globular	Ensemble-15 Bfactor-1 Heterogeneous	892	13.6	0.453	0.481	0.4868	41.99	29	Yes	N/A	N/A	N/A	N/A	N/A	N/A	N/A
2efr	46.2	620	1.8	P 1	Coiled-Coil	PolyAla-25	788	12.1	0.212	0.5359	0.5349	27.67	18	N/A	No	300	38	0.4	0.43	0.414	No
2efr	46.2	620	1.8	P 1	Coiled-Coil	Ensemble-25 Bfactor-1 Homogeneous	1008	13.1	0.204	0.547	0.5509	20.54	14	No	N/A	N/A	N/A	N/A	N/A	N/A	N/A
2fxm	39.9	258	2.7	C 2 2 21	Coiled-Coil	PolyAla-15	204	10.1	0.024	0.5625	0.6095	24.83	7	No	N/A	N/A	N/A	N/A	N/A	N/A	N/A
2fxm	39.9	258	2.7	C 2 2 21	Coiled-Coil	Ensemble-40 Bfactor-2 Homogeneous	427	5.4	0.019	0.5374	0.5898	28.65	11	No	N/A	N/A	N/A	N/A	N/A	N/A	N/A
2nrj	47.7	346	2.03	C 1 2 1	Coiled-Coil	PolyAla-25	466	5.6	0.36	0.4723	0.4724	45.11	70	N/A	No	266	266	0.26	0.32	0.805	Yes
2nrj	47.7	346	2.03	C 1 2 1	Coiled-Coil	Ensemble-30 Bfactor-3 Homogeneous	615	9.4	0.413	0.4726	0.4765	46.88	73	N/A	Yes	286	271	0.25	0.29	0.765	Yes
2p2u	16	513	2.75	P 21 21 2	Coiled-Coil	PolyAla-35	173	6.2	0.007	0.5864	0.5875	16.14	10	No	N/A	N/A	N/A	N/A	N/A	N/A	N/A
2p2u	16	513	2.75	P 21 21 2	Coiled-Coil	Ensemble-10 Bfactor-4 Homogeneous	454	6.4	0.019	0.546	0.547	19.11	10	No	N/A	N/A	N/A	N/A	N/A	N/A	N/A
2uuh	62.9	165	2.15	F 2 3	Transmembrane	PolyAla-25	755	13.9	0.452	0.4621	0.4669	47.59	77	Yes	N/A	N/A	N/A	N/A	N/A	N/A	N/A
2uuh	62.9	165	2.15	F 2 3	Transmembrane	Ensemble-25 Bfactor-3 Homogeneous	985	19	0.485	0.4629	0.454	47.25	52	Yes	N/A	N/A	N/A	N/A	N/A	N/A	N/A
2v71	41.7	378	2.24	C 1 2 1	Coiled-Coil	PolyAla-15	189	13.4	0.014	0.5674	0.5398	20.35	11	No	N/A	N/A	N/A	N/A	N/A	N/A	N/A
2v71	41.7	378	2.24	C 1 2 1	Coiled-Coil	Ensemble-40 Bfactor-1 Heterogeneous	263	11.6	0.033	0.5666	0.5491	20.43	10	No	N/A	N/A	N/A	N/A	N/A	N/A	N/A
2zb9	33.4	428	2.24	P 1 21 1	Globular	PolyAla-25	60	7.8	0.015	0.5668	0.586	15.53	12	No	N/A	N/A	N/A	N/A	N/A	N/A	N/A
2zb9	33.4	428	2.24	P 1 21 1	Globular	Ensemble-10 Bfactor-1 Homogeneous	231	6.6	0.019	0.5429	0.5786	16.76	10	No	N/A	N/A	N/A	N/A	N/A	N/A	N/A
3a1b	133.3	159	2.29	P 41 21 2	Globular	PolyAla-15	63	7.3	0.016	0.6018	0.6088	17.12	13	No	N/A	N/A	N/A	N/A	N/A	N/A	N/A
3a1b	133.3	159	2.29	P 41 21 2	Globular	Ensemble-10 Bfactor-2 Homogeneous	248	6	0.049	0.5658	0.6106	18.45	11	No	N/A	N/A	N/A	N/A	N/A	N/A	N/A
3b5k	37.1	226	2.5	P 1 21 1	Globular	PolyAla-15	302	8.2	0.459	0.4757	0.5148	34.32	13	Yes	N/A	N/A	N/A	N/A	N/A	N/A	N/A
3b5k	37.1	226	2.5	P 1 21 1	Globular	Ensemble-15 Bfactor-4 Heterogeneous	276	7.9	0.456	0.4735	0.5085	34.15	14	Yes	N/A	N/A	N/A	N/A	N/A	N/A	N/A
3cn5	63	304	2	I 4	Transmembrane	PolyAla-15	526	10.7	0.403	0.4869	N/A	52.81	74	Yes	N/A	N/A	N/A	N/A	N/A	N/A	N/A
3cn5	63	304	2	I 4	Transmembrane	Ensemble-30 Bfactor-1 Homogeneous	398	14.1	0.33	0.4796	N/A	54.01	75	Yes	N/A	N/A	N/A	N/A	N/A	N/A	N/A
3cs1	73.9	219	2	P 21 21 21	Globular	PolyAla-10	83	7	0.007	0.5579	0.5391	13.26	9	No	N/A	N/A	N/A	N/A	N/A	N/A	N/A
3cs1	73.9	219	2	P 21 21 21	Globular	Ensemble-15 Bfactor-1 Heterogeneous	351	6.2	0.294	0.4974	0.4817	36.19	20	Yes	N/A	N/A	N/A	N/A	N/A	N/A	N/A
3cvf	6.5	1027	2.9	P 65	Coiled-Coil	PolyAla-15	104	13.6	0.031	0.5423	0.5515	22.44	7	No	N/A	N/A	N/A	N/A	N/A	N/A	N/A
3cvf	6.5	1027	2.9	P 65	Coiled-Coil	Ensemble-30 Bfactor-2 Heterogeneous	385	12.1	0.009	0.5242	o.5307	24.14	7	No	N/A	N/A	N/A	N/A	N/A	N/A	N/A
3f3a	38.1	519	2	C 1 2 1	Transmembrane	PolyAla-15	372	5.7	0.018	0.5327	0.5419	15.4	13	No	N/A	N/A	N/A	N/A	N/A	N/A	N/A
3f3a	38.1	519	2	C 1 2 1	Transmembrane	Ensemble-40 Bfactor-1 Homogeneous	130	5.7	0.086	0.579	0.587	16.09	17	No	N/A	N/A	N/A	N/A	N/A	N/A	N/A
3gia	40.5	444	2.32	C 1 2 1	Transmembrane	PolyAla-5	616	7.1	0.031	0.5297	0.5382	15.07	9	No	N/A	N/A	N/A	N/A	N/A	N/A	N/A
3gia	40.5	444	2.32	C 1 2 1	Transmembrane	Ensemble-20 Bfactor-2 Homogeneous	629	6.5	0.003	0.506	0.5412	17.67	11	No	N/A	N/A	N/A	N/A	N/A	N/A	N/A
3gud	66.7	258	2.2	P 3	Globular	PolyAla-10	359	7.5	0.027	0.5286	0.5446	13.48	11	No	N/A	N/A	N/A	N/A	N/A	N/A	N/A
3gud	66.7	258	2.2	P 3	Globular	Ensemble-20 Bfactor-1 Heterogeneous	136	7.7	0.016	0.5445	0.5662	14.42	10	No	N/A	N/A	N/A	N/A	N/A	N/A	N/A
3h7z	194.5	61	2.51	P 63	Coiled-Coil	PolyAla-25	138	8.4	0.505	0.4513	N/A	52.22	25	N/A	No	62	8	0.33	0.43	0.414	No
3h7z	194.5	61	2.51	P 63	Coiled-Coil	Ensemble-20 Bfactor-3 Heterogeneous	273	13	0.587	0.4414	N/A	44.22	15	N/A	No	43	8	0.36	0.45	0.452	No
3hc7	85.6	254	2	P 43 21 2	Globular	PolyAla-15	210	6.9	0.238	0.5595	0.5683	29.34	26	Yes	N/A	N/A	N/A	N/A	N/A	N/A	N/A
3hc7	85.6	254	2	P 43 21 2	Globular	Ensemble-15 Bfactor-3 Homogeneous	293	5.9	0.281	0.5409	0.5686	30.94	14	Yes	N/A	N/A	N/A	N/A	N/A	N/A	N/A
3hd6	38.6	490	2.9	P 63	Transmembrane	PolyAla-10	324	6.7	0.052	0.5161	0.5295	15.59	12	No	N/A	N/A	N/A	N/A	N/A	N/A	N/A
3hd6	38.6	490	2.9	P 63	Transmembrane	Ensemble-20 Bfactor-1 Homogeneous	172	6.9	0.017	0.5313	0.5453	17.71	15	No	N/A	N/A	N/A	N/A	N/A	N/A	N/A
3hfe	586.1	62	1.7	C 1 2 1	Coiled-Coil	PolyAla-15	226	11.3	0.025	0.5184	0.5042	50.57	24	N/A	No	66	43	0.28	0.31	0.701	Yes
3hfe	586.1	62	1.7	C 1 2 1	Coiled-Coil	Ensemble-30 Bfactor-4 Homogeneous	136	8.2	0.012	0.5612	0.5538	51.74	25	N/A	No	68	46	0.26	0.29	0.734	Yes
3kkd	44.3	474	2.09	C 1 2 1	Globular	PolyAla-20	662	10.1	0.376	0.489	0.5064	45.56	21	Yes	N/A	N/A	N/A	N/A	N/A	N/A	N/A
3kkd	44.3	474	2.09	C 1 2 1	Globular	Ensemble-30 Bfactor-1 Homogeneous	435	11	0.301	0.5024	0.5098	46.28	20	Yes	N/A	N/A	N/A	N/A	N/A	N/A	N/A
3klu	87.5	157	2.2	P 65	Globular	PolyAla-20	49	6.7	0.044	0.5307	0.5318	16.91	14	No	N/A	N/A	N/A	N/A	N/A	N/A	N/A
3klu	87.5	157	2.2	P 65	Globular	Ensemble-25 Bfactor-4 Heterogeneous	145	6.3	0.221	0.5018	0.5568	43.79	115	Yes	N/A	N/A	N/A	N/A	N/A	N/A	N/A
3kq5	46.4	393	2	C 1 2 1	Globular	PolyAla-20	102	7.5	0.038	0.5473	0.5678	15.92	12	No	N/A	N/A	N/A	N/A	N/A	N/A	N/A
3kq5	46.4	393	2	C 1 2 1	Globular	Ensemble-15 Bfactor-2 Homogeneous	399	7.4	0.014	0.5307	0.5287	16.78	8	No	N/A	N/A	N/A	N/A	N/A	N/A	N/A
3ly9	50	372	2.2	P 32 2 1	Globular	PolyAla-10	201	6.9	0.004	0.5502	0.5478	16.01	9	No	N/A	N/A	N/A	N/A	N/A	N/A	N/A
3ly9	50	372	2.2	P 32 2 1	Globular	Ensemble-15 Bfactor-4 Homogeneous	299	6.4	0.005	0.5324	0.538	16.84	10	No	N/A	N/A	N/A	N/A	N/A	N/A	N/A
3m78	40.1	314	2.6	H 3	Transmembrane	PolyAla-40	40	6.2	0.012	0.56	0.5639	16.8	17	No	N/A	N/A	N/A	N/A	N/A	N/A	N/A
3m78	40.1	314	2.6	H 3	Transmembrane	Ensemble-10 Bfactor-2 Homogeneous	583	5.6	0.017	0.4913	0.5113	22.41	11	No	N/A	N/A	N/A	N/A	N/A	N/A	N/A
3mlg	32.2	378	2.29	P 21 21 21	Globular	PolyAla-25	541	9.3	0.413	0.501	0.5199	52.56	20	Yes	N/A	N/A	N/A	N/A	N/A	N/A	N/A
3mlg	32.2	378	2.29	P 21 21 21	Globular	Ensemble-25 Bfactor-1 Heterogeneous	727	11.9	0.407	0.4982	0.526	54.48	24	Yes	N/A	N/A	N/A	N/A	N/A	N/A	N/A
3mqb	13.3	363	3.2	C 1 2 1	Coiled-Coil	PolyAla-10	109	10.9	0.008	0.5194	0.5443	32.54	9	No	N/A	N/A	N/A	N/A	N/A	N/A	N/A
3mqb	13.3	363	3.2	C 1 2 1	Coiled-Coil	Ensemble-30 Bfactor-2 Homogeneous	228	6.7	0.022	0.5177	0.5521	35.9	6	No	N/A	N/A	N/A	N/A	N/A	N/A	N/A
3n1b	41.6	282	2.39	C 1 2 1	Globular	PolyAla-20	104	7.3	0.011	0.549	0.6014	20.72	9	No	N/A	N/A	N/A	N/A	N/A	N/A	N/A
3n1b	41.6	282	2.39	C 1 2 1	Globular	Ensemble-10 Bfactor-4 Homogeneous	346	6.2	0.023	0.5296	0.5714	22.94	8	No	N/A	N/A	N/A	N/A	N/A	N/A	N/A
3q8t	160.4	192	1.9	C 1 2 1	Coiled-Coil	PolyAla-20	701	16.5	0.426	0.5172	0.5114	54.74	92	N/A	Yes	181	181	0.22	0.25	0.857	Yes
3q8t	160.4	192	1.9	C 1 2 1	Coiled-Coil	Ensemble-25 Bfactor-3 Homogeneous	723	12.6	0.397	0.5208	0.5295	55.63	93	N/A	No	182	175	0.22	0.26	0.81	Yes
3s4r	36.9	279	2.45	H 3 2	Coiled-Coil	PolyAla-40	188	8.7	-0.003	0.6087	0.5916	24.01	10	No	N/A	N/A	N/A	N/A	N/A	N/A	N/A
3s4r	36.9	279	2.45	H 3 2	Coiled-Coil	Ensemble-35 Bfactor-4 Homogeneous	173	6.7	0.001	0.6041	0.5798	25.98	9	No	N/A	N/A	N/A	N/A	N/A	N/A	N/A
3t97	81.5	129	2.8	P 21 21 21	Coiled-Coil	PolyAla-15	278	10	0.492	0.5293	0.5526	36.75	14	N/A	No	139	114	0.28	0.37	0.733	Yes
3t97	81.5	129	2.8	P 21 21 21	Coiled-Coil	Ensemble-20 Bfactor-3 Homogeneous	241	10.9	0.486	0.5352	0.5596	40.34	12	N/A	No	144	100	0.28	0.37	0.732	Yes
3trt	92.8	154	2.3	I 2 2 2	Coiled-Coil	PolyAla-30	222	7.5	0.094	0.5489	0.5656	31.45	14	N/A	No	85	0	0.45	0.49	0.03	No
3trt	92.8	154	2.3	I 2 2 2	Coiled-Coil	Ensemble-35 Bfactor-3 Homogeneous	288	9.2	0.331	0.5373	0.5457	56.99	70	N/A	Yes	135	109	0.29	0.35	0.796	Yes
3v86	262.8	27	2.91	P 3 2 1	Coiled-Coil	PolyAla-10	97	8.5	0.515	0.5102	0.4616	46.89	10	N/A	No	27	0	0.26	0.39	0.589	Yes
3v86	262.8	27	2.91	P 3 2 1	Coiled-Coil	Ensemble-30 Bfactor-4 Homogeneous	80	6.4	0.484	0.4844	0.4719	52.38	23	N/A	No	22	0	0.29	0.39	0.626	Yes
3vir	11.9	595	2.7	C 1 2 1	Coiled-Coil	PolyAla-35	451	11.5	0.039	0.5368	0.5488	25.77	9	No	N/A	N/A	N/A	N/A	N/A	N/A	N/A
3vir	11.9	595	2.7	C 1 2 1	Coiled-Coil	Ensemble-25 Bfactor-2 Homogeneous	549	10.9	0.027	0.5262	0.5208	24.88	9	No	N/A	N/A	N/A	N/A	N/A	N/A	N/A
3vp7	56.7	220	2.3	P 41 21 2	Globular	PolyAla-10	413	5.2	0.319	0.5103	0.5435	42.04	22	Yes	N/A	N/A	N/A	N/A	N/A	N/A	N/A
3vp7	56.7	220	2.3	P 41 21 2	Globular	Ensemble-20 Bfactor-4 Heterogeneous	251	6.1	0.376	0.5333	0.5764	45.81	21	Yes	N/A	N/A	N/A	N/A	N/A	N/A	N/A
3wlr	35.8	609	2.2	P 43 21 2	Globular	PolyAla-25	73	6.7	0.003	0.6596	0.6691	14.06	14	No	N/A	N/A	N/A	N/A	N/A	N/A	N/A
3wlr	35.8	609	2.2	P 43 21 2	Globular	Ensemble-30 Bfactor-2 Homogeneous	126	7.6	0.004	0.6043	0.6258	15.04	11	No	N/A	N/A	N/A	N/A	N/A	N/A	N/A
3x3b	66.7	290	2.3	I 2 2 2	Transmembrane	PolyAla-35	65	6.6	0.023	0.6081	0.613	17.3	12	No	N/A	N/A	N/A	N/A	N/A	N/A	N/A
3x3b	66.7	290	2.3	I 2 2 2	Transmembrane	Ensemble-15 Bfactor-2 Heterogeneous	348	5.9	0.035	0.5481	0.5772	19.35	11	No	N/A	N/A	N/A	N/A	N/A	N/A	N/A
3zux	51.7	332	2.2	P 41 2 2	Transmembrane	PolyAla-25	118	6.4	0	0.5603	0.6038	17.41	13	No	N/A	N/A	N/A	N/A	N/A	N/A	N/A
3zux	51.7	332	2.2	P 41 2 2	Transmembrane	Ensemble-35 Bfactor-3 Heterogeneous	277	6.2	0.026	0.5204	0.5535	18.71	12	No	N/A	N/A	N/A	N/A	N/A	N/A	N/A
4bpm	137.3	178	2	H 3 2	Transmembrane	PolyAla-30	257	10.2	0.379	0.4933	0.5159	49.87	53	Yes	N/A	N/A	N/A	N/A	N/A	N/A	N/A
4bpm	137.3	178	2	H 3 2	Transmembrane	Ensemble-35 Bfactor-3 Heterogeneous	303	9.5	0.362	0.4708	0.5092	49.98	78	Yes	N/A	N/A	N/A	N/A	N/A	N/A	N/A
4dzk	412.4	32	1.79	P 3 2 1	Coiled-Coil	PolyAla-15	474	15.4	0.613	0.4494	0.5217	51.78	28	N/A	No	26	0	0.36	0.4	0.655	Yes
4dzk	412.4	32	1.79	P 3 2 1	Coiled-Coil	Ensemble-10 Bfactor-3 Homogeneous	522	17.1	0.63	0.4443	0.4951	54.53	29	N/A	No	28	0	0.37	0.38	0.647	Yes
4ecg	41.2	381	2.29	I 41	Globular	PolyAla-35	80	7	0.015	0.5622	0.5555	16.28	21	No	N/A	N/A	N/A	N/A	N/A	N/A	N/A
4ecg	41.2	381	2.29	I 41	Globular	Ensemble-15 Bfactor-4 Heterogeneous	267	6.4	0.009	0.534	0.5539	17.62	17	No	N/A	N/A	N/A	N/A	N/A	N/A	N/A
4fp4	28.4	570	2	P 1 21 1	Globular	PolyAla-20	1267	11.1	0.384	0.4703	0.4897	47.49	26	Yes	N/A	N/A	N/A	N/A	N/A	N/A	N/A
4fp4	28.4	570	2	P 1 21 1	Globular	Ensemble-40 Bfactor-2 Heterogeneous	550	9.5	0.23	0.5052	0.5153	48.97	25	Yes	N/A	N/A	N/A	N/A	N/A	N/A	N/A
4gkw	4.14826	835	3.3	P 61	Coiled-Coil	PolyAla-35	210	11.2	0.389	0.4746	0.51	29.45	14	N/A	Yes	280	186	0.3	0.36	0.707	Yes
4gkw	4.14826	835	3.3	P 61	Coiled-Coil	Ensemble-25 Bfactor-3 Homogeneous	444	13	0.565	0.428	0.4623	33.48	11	N/A	Yes	283	135	0.3	0.36	0.719	Yes
4hw0	64.4	312	2	P 21 2 2	Globular	PolyAla-25	169	6.9	0.262	0.5574	0.5704	48.52	38	Yes	N/A	N/A	N/A	N/A	N/A	N/A	N/A
4hw0	64.4	312	2	P 21 2 2	Globular	Ensemble-30 Bfactor-4 Heterogeneous	175	8.7	0.298	0.5646	0.5602	49.53	33	Yes	N/A	N/A	N/A	N/A	N/A	N/A	N/A
4hwg	56.3	385	2	H 3 2	Globular	PolyAla-30	105	6.2	0.005	0.5362	0.5584	12.44	10	No	N/A	N/A	N/A	N/A	N/A	N/A	N/A
4hwg	56.3	385	2	H 3 2	Globular	Ensemble-10 Bfactor-4 Homogeneous	637	6	0.004	0.5022	0.5187	16.64	10	No	N/A	N/A	N/A	N/A	N/A	N/A	N/A
4mhl	75.1	177	2.08	P 21 21 2	Globular	PolyAla-35	214	4.8	0.412	0.4398	0.4512	51.09	30	Yes	N/A	N/A	N/A	N/A	N/A	N/A	N/A
4mhl	75.1	177	2.08	P 21 21 2	Globular	Ensemble-35 Bfactor-4 Heterogeneous	326	13.9	0.433	0.4328	0.438	51.86	32	Yes	N/A	N/A	N/A	N/A	N/A	N/A	N/A
4njn	59.3	211	2.4	H 3 2	Transmembrane	PolyAla-5	387	6.4	-0.007	0.514	0.5125	22.83	7	No	N/A	N/A	N/A	N/A	N/A	N/A	N/A
4njn	59.3	211	2.4	H 3 2	Transmembrane	Ensemble-25 Bfactor-2 Homogeneous	371	6.8	0.364	0.4815	0.5292	42.19	22	Yes	N/A	N/A	N/A	N/A	N/A	N/A	N/A
4pgs	65.6	217	2.5	P 65 2 2	Transmembrane	PolyAla-20	44	7.1	0.229	0.5616	0.5423	18.29	8	No	N/A	N/A	N/A	N/A	N/A	N/A	N/A
4pgs	65.6	217	2.5	P 65 2 2	Transmembrane	Ensemble-35 Bfactor-2 Homogeneous	369	8.7	0.419	0.4676	0.4613	41.44	28	Yes	N/A	N/A	N/A	N/A	N/A	N/A	N/A
4qkv	22	333	3	P 21 21 21	Coiled-Coil	PolyAla-20	402	11.5	0.43	0.5074	0.5292	32.18	13	N/A	No	237	49	0.36	0.44	0.545	Yes
4qkv	22	333	3	P 21 21 21	Coiled-Coil	Ensemble-25 Bfactor-3 Homogeneous	360	12.1	0.443	0.5053	0.5295	34.08	12	N/A	Yes	200	140	0.35	0.41	0.643	Yes
4ri2	34.4	424	2.35	P 21 21 21	Transmembrane	PolyAla-10	148	7.1	0.05	0.569	0.5736	15.49	8	No	N/A	N/A	N/A	N/A	N/A	N/A	N/A
4ri2	34.4	424	2.35	P 21 21 21	Transmembrane	Ensemble-25 Bfactor-3 Heterogeneous	627	9.6	0.309	0.5215	0.5514	43.56	26	Yes	N/A	N/A	N/A	N/A	N/A	N/A	N/A
4rym	34.3	181	2.8	P 21 21 21	Transmembrane	PolyAla-25	86	5.9	0.033	0.5489	0.575	23.36	8	No	N/A	N/A	N/A	N/A	N/A	N/A	N/A
4rym	34.3	181	2.8	P 21 21 21	Transmembrane	Ensemble-10 Bfactor-1 Homogeneous	327	6	-0.007	0.475	0.5746	26.93	9	No	N/A	N/A	N/A	N/A	N/A	N/A	N/A
4u5t	21.3	195	3.3	P 61	Coiled-Coil	PolyAla-15	96	11.5	0.447	0.5085	0.5254	31.39	10	N/A	Yes	65	65	0.3	0.33	0.73	Yes
4u5t	21.3	195	3.3	P 61	Coiled-Coil	Ensemble-15 Bfactor-3 Homogeneous	77	10.3	0.452	0.5102	0.5304	34.33	11	N/A	No	68	62	0.28	0.32	0.732	Yes
4uur	44.3	290	2.2	P 21 21 21	Globular	PolyAla-5	194	6.7	0.001	0.5397	0.5272	14.99	11	No	N/A	N/A	N/A	N/A	N/A	N/A	N/A
4uur	44.3	290	2.2	P 21 21 21	Globular	Ensemble-30 Bfactor-2 Heterogeneous	82	6.4	0.016	0.5428	0.5686	17.31	9	No	N/A	N/A	N/A	N/A	N/A	N/A	N/A
4wmz	40.8	539	2	P 1 21 1	Transmembrane	PolyAla-15	188	7.3	0.007	0.5355	0.5411	15.01	11	No	N/A	N/A	N/A	N/A	N/A	N/A	N/A
4wmz	40.8	539	2	P 1 21 1	Transmembrane	Ensemble-25 Bfactor-2 Homogeneous	290	6.7	0.01	0.533	0.5462	15.22	12	No	N/A	N/A	N/A	N/A	N/A	N/A	N/A
5ck0	33.5	626	1.99	P 6 2 2	Globular	PolyAla-10	35	7.5	0	0.5654	0.5587	12.3	11	No	N/A	N/A	N/A	N/A	N/A	N/A	N/A
5ck0	33.5	626	1.99	P 6 2 2	Globular	Ensemble-35 Bfactor-2 Homogeneous	75	7.7	0	0.563	0.5513	12.72	12	No	N/A	N/A	N/A	N/A	N/A	N/A	N/A
5eik	71.6	258	2.3	H 3 2	Transmembrane	PolyAla-25	52	7.5	0.013	0.5778	0.5716	17.07	12	No	N/A	N/A	N/A	N/A	N/A	N/A	N/A
5eik	71.6	258	2.3	H 3 2	Transmembrane	Ensemble-30 Bfactor-4 Homogeneous	397	5.9	0.308	0.4812	0.5015	43.46	33	Yes	N/A	N/A	N/A	N/A	N/A	N/A	N/A
5guf	74.9	182	2.39	C 2 2 21	Transmembrane	PolyAla-35	67	7.1	0.232	0.5477	0.5601	50.3	36	Yes	N/A	N/A	N/A	N/A	N/A	N/A	N/A
5guf	74.9	182	2.39	C 2 2 21	Transmembrane	Ensemble-25 Bfactor-2 Heterogeneous	315	5.8	0.365	0.4895	0.5203	49.39	23	Yes	N/A	N/A	N/A	N/A	N/A	N/A	N/A
5hxc	59.5	304	2.1	P 21 21 21	Transmembrane	PolyAla-15	878	15.7	0.439	0.4909	0.515	54.48	66	Yes	N/A	N/A	N/A	N/A	N/A	N/A	N/A
5hxc	59.5	304	2.1	P 21 21 21	Transmembrane	Ensemble-25 Bfactor-2 Homogeneous	986	16.3	0.389	0.4685	0.4995	55.85	89	Yes	N/A	N/A	N/A	N/A	N/A	N/A	N/A
5jki	72.1	222	2.25	I 2 2 2	Transmembrane	PolyAla-15	561	7.2	0.37	0.4961	0.5478	53.33	97	Yes	N/A	N/A	N/A	N/A	N/A	N/A	N/A
5jki	72.1	222	2.25	I 2 2 2	Transmembrane	Ensemble-40 Bfactor-2 Heterogeneous	317	11.2	0.299	0.5135	0.5457	54.59	64	Yes	N/A	N/A	N/A	N/A	N/A	N/A	N/A
5k7h	32.4	462	2.35	P 61	Globular	PolyAla-20	443	8.3	0.369	0.5066	0.5286	42.53	39	Yes	N/A	N/A	N/A	N/A	N/A	N/A	N/A
5k7h	32.4	462	2.35	P 61	Globular	Ensemble-15 Bfactor-3 Homogeneous	741	8.8	0.333	0.4916	0.528	43.89	31	Yes	N/A	N/A	N/A	N/A	N/A	N/A	N/A
5mlz	81.9	374	2	C 2 2 21	Transmembrane	PolyAla-10	780	6.3	0.23	0.5404	0.571	43.16	36	Yes	N/A	N/A	N/A	N/A	N/A	N/A	N/A
5mlz	81.9	374	2	C 2 2 21	Transmembrane	Ensemble-40 Bfactor-3 Homogeneous	431	7.8	0.21	0.5389	0.5665	43.7	39	Yes	N/A	N/A	N/A	N/A	N/A	N/A	N/A
5mq8	44.2	362	2.25	P 21 21 21	Globular	PolyAla-25	33	6.1	0.016	0.5909	0.5933	15.54	9	No	N/A	N/A	N/A	N/A	N/A	N/A	N/A
5mq8	44.2	362	2.25	P 21 21 21	Globular	Ensemble-15 Bfactor-4 Homogeneous	641	7.8	0.318	0.5113	0.5072	45.99	32	Yes	N/A	N/A	N/A	N/A	N/A	N/A	N/A
5o0t	133.1	206	2	P 21 21 21	Transmembrane	PolyAla-15	410	6	0.299	0.4934	0.5302	48.9	41	Yes	N/A	N/A	N/A	N/A	N/A	N/A	N/A
5o0t	133.1	206	2	P 21 21 21	Transmembrane	Ensemble-30 Bfactor-4 Heterogeneous	436	8.6	0.33	0.4879	0.5005	49.29	70	Yes	N/A	N/A	N/A	N/A	N/A	N/A	N/A
5t77	45.9	475	2	C 1 2 1	Transmembrane	PolyAla-15	271	6.8	0	0.5303	0.5535	15.84	19	No	N/A	N/A	N/A	N/A	N/A	N/A	N/A
5t77	45.9	475	2	C 1 2 1	Transmembrane	Ensemble-15 Bfactor-3 Heterogeneous	472	7.3	0.01	0.5299	0.5416	16.22	19	No	N/A	N/A	N/A	N/A	N/A	N/A	N/A
5tsa	32.6	309	2.4	I 1 2 1	Transmembrane	PolyAla-30	382	7.9	0.359	0.4785	0.4989	49.25	18	Yes	N/A	N/A	N/A	N/A	N/A	N/A	N/A
5tsa	32.6	309	2.4	I 1 2 1	Transmembrane	Ensemble-30 Bfactor-1 Homogeneous	606	8	0.462	0.4234	0.423	55.74	26	Yes	N/A	N/A	N/A	N/A	N/A	N/A	N/A
5ubd	74.1	260	2	P 1	Globular	PolyAla-15	288	8.3	0.305	0.5012	0.5231	18.27	12	No	N/A	N/A	N/A	N/A	N/A	N/A	N/A
5ubd	74.1	260	2	P 1	Globular	Ensemble-15 Bfactor-1 Homogeneous	323	8.3	0.356	0.506	0.5163	34.5	31	Yes	N/A	N/A	N/A	N/A	N/A	N/A	N/A
5ugw	98.3	175	2.31	P 3 2 1	Globular	PolyAla-20	449	14.7	0.444	0.5073	0.5214	52.39	33	Yes	N/A	N/A	N/A	N/A	N/A	N/A	N/A
5ugw	98.3	175	2.31	P 3 2 1	Globular	Ensemble-35 Bfactor-3 Homogeneous	302	11	0.381	0.5028	0.5046	52.84	33	Yes	N/A	N/A	N/A	N/A	N/A	N/A	N/A
5v41	26.6	572	2.05	P 21 21 2	Globular	PolyAla-5	270	6.2	0.003	0.5588	0.5763	15.24	9	No	N/A	N/A	N/A	N/A	N/A	N/A	N/A
5v41	26.6	572	2.05	P 21 21 2	Globular	Ensemble-25 Bfactor-1 Homogeneous	89	6.8	0.022	0.5924	0.6098	16.21	8	No	N/A	N/A	N/A	N/A	N/A	N/A	N/A
5wuf	67.6	249	2.4	H 3 2	Transmembrane	PolyAla-5	367	6.4	0.002	0.5518	0.5551	18.07	9	No	N/A	N/A	N/A	N/A	N/A	N/A	N/A
5wuf	67.6	249	2.4	H 3 2	Transmembrane	Ensemble-25 Bfactor-4 Heterogeneous	295	7	0.006	0.5447	0.5812	18.39	9	No	N/A	N/A	N/A	N/A	N/A	N/A	N/A
5xef	241.7	123	2	P62	Transmembrane	PolyAla-35	145	10.9	0.354	0.4795	0.5003	50.2	119	Yes	N/A	N/A	N/A	N/A	N/A	N/A	N/A
5xef	241.7	123	2	P62	Transmembrane	Ensemble-20 Bfactor-1 Homogeneous	581	20.3	0.494	0.4659	0.472	50.58	119	Yes	N/A	N/A	N/A	N/A	N/A	N/A	N/A
5xj6	53.7	201	2.37	P 2 21 21	Transmembrane	PolyAla-10	195	7.1	0.009	0.5495	0.612	21.97	10	No	N/A	N/A	N/A	N/A	N/A	N/A	N/A
5xj6	53.7	201	2.37	P 2 21 21	Transmembrane	Ensemble-20 Bfactor-4 Heterogeneous	390	7.2	0.369	0.4872	0.54	38.46	14	Yes	N/A	N/A	N/A	N/A	N/A	N/A	N/A
5xls	37.5	435	2.5	C 2 2 21	Transmembrane	PolyAla-20	462	6.2	0.018	0.5219	0.5408	18.44	8	No	N/A	N/A	N/A	N/A	N/A	N/A	N/A
5xls	37.5	435	2.5	C 2 2 21	Transmembrane	Ensemble-20 Bfactor-4 Homogeneous	621	7.9	0.002	0.5096	0.5593	18.2	10	No	N/A	N/A	N/A	N/A	N/A	N/A	N/A
5xpd	26.7	293	2.78	C 1 2 1	Transmembrane	PolyAla-10	282	6.5	0.025	0.5205	0.5316	24.42	13	No	N/A	N/A	N/A	N/A	N/A	N/A	N/A
5xpd	26.7	293	2.78	C 1 2 1	Transmembrane	Ensemble-15 Bfactor-3 Homogeneous	478	7.5	0.007	0.4717	0.545	27.31	10	No	N/A	N/A	N/A	N/A	N/A	N/A	N/A
5z2i	54.8	315	2.14	P 1 21 1	Globular	PolyAla-10	102	5.9	0.032	0.5511	0.5641	16.29	10	No	N/A	N/A	N/A	N/A	N/A	N/A	N/A
5z2i	54.8	315	2.14	P 1 21 1	Globular	Ensemble-15 Bfactor-4 Heterogeneous	80	5.8	0.033	0.5566	0.5523	17.35	13	No	N/A	N/A	N/A	N/A	N/A	N/A	N/A
5zle	26	292	2.6	C 1 2 1	Transmembrane	PolyAla-25	233	7.3	0.359	0.5052	0.5136	34.99	19	Yes	N/A	N/A	N/A	N/A	N/A	N/A	N/A
5zle	26	292	2.6	C 1 2 1	Transmembrane	Ensemble-30 Bfactor-2 Heterogeneous	461	5.6	0.387	0.4505	0.5088	36.01	16	Yes	N/A	N/A	N/A	N/A	N/A	N/A	N/A
6a2j	59	309	2.2	H 3	Transmembrane	PolyAla-10	180	7.3	0.004	0.5489	0.5703	15.24	16	No	N/A	N/A	N/A	N/A	N/A	N/A	N/A
6a2j	59	309	2.2	H 3	Transmembrane	Ensemble-25 Bfactor-1 Homogeneous	707	12.4	0.426	0.4957	0.5117	38.6	48	Yes	N/A	N/A	N/A	N/A	N/A	N/A	N/A
6bd4	32	420	2.4	C 2 2 21	Transmembrane	PolyAla-40	70	6.6	0.001	0.6382	0.6439	18.92	8	No	N/A	N/A	N/A	N/A	N/A	N/A	N/A
6bd4	32	420	2.4	C 2 2 21	Transmembrane	Ensemble-10 Bfactor-4 Homogeneous	91	8.8	0.007	0.5958	0.5875	21.4	9	No	N/A	N/A	N/A	N/A	N/A	N/A	N/A
6bri	11.8	416	3.27	P 31 21 1	Coiled-Coil	PolyAla-20	130	7.6	0.003	0.487	0.4784	20	11	No	N/A	N/A	N/A	N/A	N/A	N/A	N/A
6bri	11.8	416	3.27	P 31 21 1	Coiled-Coil	Ensemble-25 Bfactor-1 Heterogeneous	155	10.6	0.004	0.4826	0.5034	17.94	14	No	N/A	N/A	N/A	N/A	N/A	N/A	N/A
6cb2	63	293	2	C 2 2 2	Transmembrane	PolyAla-15	674	6	0.431	0.4715	0.5039	45.53	40	Yes	N/A	N/A	N/A	N/A	N/A	N/A	N/A
6cb2	63	293	2	C 2 2 2	Transmembrane	Ensemble-15 Bfactor-3 Homogeneous	824	12.9	0.382	0.4854	0.5182	45.63	39	Yes	N/A	N/A	N/A	N/A	N/A	N/A	N/A
6euq	36.5	419	2.2	C 1 2 1	Transmembrane	PolyAla-20	414	5.8	0.013	0.5133	0.5414	18.72	16	No	N/A	N/A	N/A	N/A	N/A	N/A	N/A
6euq	36.5	419	2.2	C 1 2 1	Transmembrane	Ensemble-15 Bfactor-4 Homogeneous	516	6.2	0.011	0.5159	0.5351	20.09	16	No	N/A	N/A	N/A	N/A	N/A	N/A	N/A
6gbr	21.3	284	3.15	P 21 21 21	Coiled-Coil	PolyAla-5	122	7.6	0.005	0.5661	0.5818	24.28	7	No	N/A	N/A	N/A	N/A	N/A	N/A	N/A
6gbr	21.3	284	3.15	P 21 21 21	Coiled-Coil	Ensemble-10 Bfactor-4 Homogeneous	203	6.8	0.006	0.5429	0.5725	27.06	8	No	N/A	N/A	N/A	N/A	N/A	N/A	N/A
6i6b	51	203	2.59	C 2 2 21	Transmembrane	PolyAla-20	293	5.7	0.387	0.4723	0.5046	39.42	27	Yes	N/A	N/A	N/A	N/A	N/A	N/A	N/A
6i6b	51	203	2.59	C 2 2 21	Transmembrane	Ensemble-20 Bfactor-3 Homogeneous	327	6.8	0.369	0.4772	0.507	40.73	23	Yes	N/A	N/A	N/A	N/A	N/A	N/A	N/A
6omt	80.5	232	2.05	P 6	Globular	PolyAla-15	351	6.4	0.346	0.4868	0.5323	49.51	39	Yes	N/A	N/A	N/A	N/A	N/A	N/A	N/A
6omt	80.5	232	2.05	P 6	Globular	Ensemble-10 Bfactor-4 Homogeneous	341	8.1	0.411	0.4976	0.5245	50.2	47	Yes	N/A	N/A	N/A	N/A	N/A	N/A	N/A
